# Supplementary material for: Mining of Novkitasetaline, a New Sulfur-Containing Antimalarial β-Carboline Alkaloid, from Streptomyces sp. PRh3 by Functional Ribosome Engineering Directed Heterologous Expression
Source: Microorganisms. 2025 Dec 18;13(12):2871. doi: 10.3390/microorganisms13122871 (PMC12735770; doi:10.3390/microorganisms13122871)
Supplement: Supplementary file 1 [file microorganisms-13-02871-s001.zip]

Archive with 1 entries (1 files):
- microorganisms-3969110-supplementary.pdf
